# Supplementary material for: Fluorodeoxyglucose Positron Emission Tomography integrated with computed tomography in carcinoma of the cervix: Its impact on accurate staging and the predictive role of its metabolic parameters
Source: PLoS One. 2019 Apr 18;14(4):e0215412. doi: 10.1371/journal.pone.0215412 (PMC6472757; doi:10.1371/journal.pone.0215412)
Supplement: S1 Table — (XLSX) [file pone.0215412.s001.xlsx]

## Sheet: Sheet2
AGE group	FIGO STAGE	HISTOLOGY	HIV	UPSTAGE	MET	SITE OF MET	SUVmax	SUVmean	MTV	TLG
31-40	IIA	SCC	NO	YES,IVA	NO	NA	14.31	5.28	97.54	515.01
31-40	IIIB	SCC	YES	NO	YES	EPN,PN	5.79	3.25	181.64	590.33
61-70	IIB	NEUROENDOCRINE	NO	YES,IVB	YES	PN,EPN,THYROID	15.79	6.29	274.74	1728.11
31-40	IIIB	ADENOCARCINOMA	YES	YES,IVB	YES	PN,EPN,LUNGS	8.3	4.1	504.52	2068.53
31-40	IIB	SCC	NO	YES,IIIB	YES	EPN,PN	57.24	7.05	272.42	1920.56
31-40	IIIB	SCC	YES	NO	YES	EPN	28.41	5.53	103.09	570.09
41-50	IIA	SCC	NO	NO	YES	PN	7.21	3.12	71.2	222.14
31-40	IB	SCC	YES	NO	NO	NA	3.86	2.9	70.71	205.06
41-50	IIIB	SCC	YES	YES,IVB	YES	PN,EPN,BONES,LUNG	15.69	5.16	296.63	1530.61
41-50	IIIB	SCC	YES	YES,IVB	YES	PN,EPN,BONE	12.45	4.87	173.45	844.7
51-60	IIIB	SCC	YES	NO	NO	NA	28.91	4.42	90.78	401.25
61-70	IIIB	SCC	NO	YES,IVA	YES	PN,EPN	21.4	7.27	587.59	4271.78
31-40	IIB	SCC	YES	YES,IIIB	YES	PN	4.44	3.01	70.67	212.72
41-50	IIIB	SCC	YES	NO	NO	NA	20.96	8.34	377.75	3150.44
71-80	IIB	SCC	NO	YES,IIIB	YES	EPN	43.22	5.4	497.97	2689.04
51-60	IIB	SCC	NO	NO	NO	NA	9.18	4.89	92.89	454.23
81-90	IIB	SCC	NO	YES,IVB	YES	PN, EPN, LUNGS,THYROID	21.62	8.34	119.23	994.38
31-40	IB	SCC	YES	NO	NO	NA	2.56	1.87	30.97	57.91
41-50	IIIB	SCC	YES	YES,IVA	YES	PN, EPN	11.05	5.7	478.56	2727.79
51-60	IIB	ADENOCARCINOMA	NO	YES, IIIB	YES	PN, EPN	13.24	6.01	241.4	1450.81
41-50	IIIB	SCC	NO	YES,IVB	NO	NA	17.61	6.72	192.21	1291.65
31-40	IIIB	SCC	YES	YES,IVB	YES	PN, EPN,SPLEEN,LIVER,BONES	24.41	8.45	403.67	3411.01
41-50	IIIB	SCC	YES	YES,IVB	YES	PN, EPN, SPLEEN, LIVER, PERITONEAL	18.66	5.96	525.63	3132.75
51-60	IIIB	SCC	NO	YES,IVB	YES	EPN,LUNGS, BONES	10.41	3.99	206.89	825.49
31-40	IB	SCC	YES	NO	NO	NA	4.77	3.13	50.98	159.57
41-50	IB	SCC	YES	NO	NO	NA	2.74	2.65	40.45	107.19
41-50	IB	SCC	YES	YES,IVA	YES	PN	13.19	5.83	70.04	408.33
41-50	IB	SCC	YES	NO	YES	PN	26.14	8.88	406.16	3606.7
41-50	IB	SCC	NO	NO	YES	PN	5.52	3.4	30.45	103.53
31-40	IIIB	SCC	YES	NO	YES	PN	20.16	6.67	413.74	2759.65
41-50	IIB	SCC	NO	NO	YES	PN	4.93	3.21	40.76	130.84
31-40	IVA	SCC	YES	NO	YES	PN	18.95	8.13	360.5	2930.87
51-60	IB	SCC	NO	NO	NO	NA	9.82	2.99	35.25	105.4
61-70	IIB	SCC	NO	YES,IVA	YES	PN	33.09	13.11	43.83	574.61
51-60	IIB	SCC	NO	NO	NO	NA	12.34	4.32	154.23	666.27
31-40	IIIB	SCC	YES	NO	YES	PN,EPN	9.82	4.47	28.57	127.71
31-40	IB	SCC	YES	NO	YES	PN	11.88	4.84	41.76	202.12
61-70	IIIB	SCC	YES	YES,IVB	YES	PN, EPN,LIVER,LUNGS	5.77	3.41	79.79	272.08
41-50	IIIB	SCC	NO	NO	YES	PN,EPN	17.22	6.2	255.74	1585.59
41-50	IIIB	SCC	YES	NO	YES	PN, EPN	9.19	4.83	70.71	341.53
41-50	IB	SCC	YES	NO	NO	NA	4.37	2.62	16.38	42.92
51-60	IVA	SCC	NO	NO	YES	PN, EPN	14.67	6	110.02	660.12
51-60	IB	SCC	NO	NO	NO	NA	3.31	2.77	10.8	29.92
41-50	IIB	MIXED SCC, ADENOCARCINOMA & NEUROENDOCRINE	YES	NO	NO	NA	13.06	4.22	186.66	787.71
41-50	IIIB	SCC	YES	YES,IVB	YES	PN, EPN,BONES	24.7	5.46	182.01	993.77
41-50	IB	SCC	YES	NO	NO	NA	6.86	3.38	40.87	138.14
51-60	IB	ADENOCARCINOMA	NO	YES,IVB	YES	PN, EPN,LUNG,	11.65	4.27	133.99	572.13
31-40	IB	SCC	YES	NO	YES	PN	19.67	5.78	89.04	514.65
31-40	IB	SCC	YES	NO	YES	PN	8.3	3.42	78.23	267.55
41-50	IB	SCC	YES	NO	YES	PN	30.23	7.05	267.48	1885.73
51-60	IB	SCC	YES	NO	YES	PN	28.12	5.58	256.86	1433.28
31-40	IIB	SCC	YES	YES,IVA	YES	PN	21.21	9.7	383.31	3718.11
41-50	IIB	SCC	NO	NO	NO	NO	24.69	4.63	124.16	574.86
31-40	IB	SCC	YES	YES,IIA	NO	NA	28.57	5.92	40.47	239.58
51-60	IIB	SCC	NO	YES,IVA	YES	PN	22.89	6.78	171.69	1164.06
31-40	IIB	SCC	YES	NO	NO	NA	11.44	4.23	37.57	158.92
41-50	IIIB	SCC	YES	YES,IVB	YES	PN, EPN,BONES	14.56	5.55	133.91	743.2
31-40	IIIB	SCC	YES	YES,IVA	YES	PN	80.4	7.43	443.31	3293.79
51-60	IIIB	SCC	NO	NO	YES	PN, EPN	22.02	8.12	470.31	3818.92
31-40	IIB	SCC	NO	YES,IIIB	YES	PN, EPN	44.03	8.7	172.56	1501.27
41-50	IIA	SCC	NO	YES,IVA	NO	NA	20.35	7.29	147.59	1075.93
51-60	IB	SCC	YES	NO	NO	NA	24.48	7.12	72.9	519.05
51-60	IIIB	SCC	YES	YES,IVB	YES	LUNGS	21.28	6.06	378.21	2291.95
41-50	IIIB	SCC	YES	NO	YES	PN	12.69	4.28	254.5	1089.26
41-50	IIIB	SCC	YES	NO	YES	PN, EPN	26.16	7.74	518.54	4013.5
41-50	IIIB	SCC	YES	YES,IVB	YES	PN	26.62	6.42	271.42	1742.52
41-50	IIIB	SCC	YES	YES,IVA	YES	PN, EPN	26.62	6.96	429.5	2989.32
51-60	IB	ADENOCARCINOMA	NO	NO	NO	NA	5.11	3.06	40.52	123.99
51-60	IIIB	SCC	YES	NO	NO	NA	12.86	4.29	68.88	295.5
51-60	IIB	ADENOCARCINOMA	NO	NO	NO	NA	21.12	6.61	116.07	767.22
41-50	IIIB	SCC	NO	YES,IVA	YES	PN, EPN	25.87	7.3	462.68	3377.56
71-80	IIIB	ADENOSQUAMOUS	NO	YES,IVB	YES	PN, EPN, LUNGS	23.26	9.3	184.38	1714.73
31-40	IVA	SCC	YES	NO	YES	PN, EPN	24.31	6.97	270.3	1883.99
21-30	IB	SCC	YES	YES,IVA	YES	PN, EPN	15.58	6.27	166.96	1046.84
21-30	IIB	SARCOMATOID	NO	YES,IVA	YES	PN, EPN	14.35	6.49	177.91	1154.64
41-50	IIB	ADENOSQUAMOUS	YES	YES,IVB	YES	EPN, LIVER	19.46	5.12	83.98	430
51-60	IIIB	SCC	NO	YES,IVA	YES	EPN	49.05	10.42	832.3	8672.57
41-50	IIIB	SCC	YES	YES,IVA	NO	NA	18.99	8.46	357.88	3027.66
21-30	IIIB	SCC	YES	YES,IVA	YES	PN, EPN	6.57	3.59	83.48	299.69
61-70	IIIB	SCC	NO	YES,IVA	YES	PN, EPN	18.53	4.72	295.64	1395.47
41-50	IIIB	SCC	YES	YES,IVA	YES	PN, EPN	18.7	7.26	435.18	3159.41
41-50	IIA	ADENOCARCINOMA	YES	NO	NO	NA	6.05	2.63	51.51	135.47
41-50	IIA	SCC	NO	NO	YES	PN	15.2	3.11	124.95	388.59
51-60	IIIB	SCC	NO	NO	YES	EPN	21.71	5.64	180.15	1016.05
41-50	IIIB	SCC	YES	NO	NO	NA	11.22	4.81	57.44	276.29
41-50	IIB	SCC	NO	NO	YES	PN	63.38	4.32	112.22	484.79
41-50	IIIB	SCC	YES	YES,IVB	YES	PN, EPN, PERIUMBILICAL NODULE,LIVER	39.52	6.23	233.27	1453.27
51-60	IIIB	SCC	YES	YES,IVA	YES	PN, EPN	23.13	10.11	303.27	3066.6
51-60	IB	SCC	NO	NO	NO	NA	19.46	4.13	56.44	233.1
41-50	IVA	SCC	NO	IVB	YES	PN, EPN, LUNG,LIVER,BONE	32.28	5.62	294.15	1653.12
31-40	IIA	SCC	YES	NO	NO	NA	14.78	5.46	134.07	732.57
51-60	IIIB	SCC	NO	NO	NO	NA	32.75	5.97	218.96	1307.19
61-70	IB	ADENOCARCINOMA	NO	NO	YES	PN	26.69	4.79	152.57	730.81
31-40	IIB	SCC	NO	NO	YES	PN, EPN	29.01	8.98	550.64	4944.74
51-60	IIIB	SCC	NO	NO	YES	PN,EPN	23.7	7	337.56	2362.92
31-40	IIIB	SCC	YES	YES, IVB	YES	PN,EPN,LUNGS,PLEURAL,BONES	50.13	8.58	302.27	2593.48
61-70	IIIB	SCC	YES	YES,IVB	YES	PN,EPN, LUNGS	15.59	6.86	374.22	2567.15
71-80	IIB	SCC	NO	NO	NO	NA	20.86	6.98	67.14	468.64
21-30	IIB	SCC	YES	YES,IIIB	YES	PN,EPN	43.04	9.46	493.74	4670.78
51-60	IB	SCC	YES	NO	YES	PN	15.17	5.37	265.61	1426.33
31-40	IIB	SCC	YES	YES,IVB	YES	LUNGS,PN,EPN	10.7	5.4	274.07	1479.98
61-70	IB	ADENOCARCINOMA	NO	NO	NO	NA	36.76	7.11	191.01	1358.08
41-50	IIIB	ADENOCARCINOMA	YES	NO	NO	NA	27.21	6.68	202.99	1355.97
31-40	IB	SCC	YES	NO	NO	NA	8.21	3.82	25.3	96.65
51-60	IIB	SCC	YES	YES,IVB	YES	PN	30.86	9.55	253.21	2418.16
71-80	IIIB	SCC	NO	NO	NO	NA	33.38	9.39	158.62	1489.44
31-40	IB	SCC	YES	YES,IIB	NO	NA	8.94	3.47	70.68	245.26
71-80	IIB	ADENOCARCINOMA	NO	YES,IVB	YES	EPN, LIVER, BONE	10.4	4.27	90.45	386.22
51-60	IIIB	SCC	NO	YES,IVA	YES	PN	25.49	9.33	219.62	2049.05
31-40	IIIB	SCC	NO	YES, IVB	YES	PN, EPN,LUNG	25.62	7.64	127.6	974.86
31-40	IIIB	SCC	YES	NO	YES	PN,EPN	23.37	6.61	404.41	2673.15
71-80	IIIB	SCC	NO	YES,IVA	YES	PN,EPN	25.21	8.69	265.53	2307.46
41-50	IVA	SCC	YES	NO	NO	NA	35.36	6.4	339.26	2171.26
31-40	IIB	NEUROENDOCRINE	NO	YES,IVB	YES	PN,EPN,BREAST,PANCREAS	11.55	5.32	312.27	1661.28
61-70	IIB	SCC	NO	YES,IVB	YES	LUNG,EPN	50.53	18.83	242.85	4572.87
31-40	IIIB	SCC	YES	YES,IVA	YES	PN	29.7	8.35	333.63	2845.86
41-50	IIIB	SCC	NO	YES,IVB	YES	PN,EPN,LIVERLUNG	12.89	5.73	975.58	5590.07
41-50	IIB	SCC	YES	YES,IVB	YES	PN,LUNGS,PERITONEUM	12.34	2.43	224.35	545.61
41-50	IIIB	SCC	NO	YES,IVB	YES	PN,EPN,LUNG	20.08	7.67	250.64	1922.41
51-60	IIB	SCC	YES	YES,IVA	YES	EPN	38.65	8.57	249.4	2137.36
51-60	IIIB	SCC	YES	YES,IVB	YES	PN,EPN,BONES	14.93	5.23	100.61	526.19
31-40	IIIB	SCC	YES	YES,IVA	YES	PN,EPN	16.72	7.49	340.38	2549.45
31-40	IIIB	SCC	YES	YES,IVB	YES	LUNG,PN	26.97	9.6	560.09	5376.86
41-50	IIB	SCC	YES	NO	YES	PN	39.08	9.65	410.26	3959.01
41-50	IIIB	SCC	YES	NO	NO	NA	26.32	9.32	198.56	1850.58
61-70	IIIB	SCC	NO	YES,IVA	NO	NA	22.03	10.59	214.03	2266.58
